# Supplementary material for: Role of Lung P450 Oxidoreductase in Paraquat-Induced Collagen Deposition in the Lung
Source: Antioxidants (Basel). 2022 Jan 24;11(2):219. doi: 10.3390/antiox11020219 (PMC8868258; doi:10.3390/antiox11020219)
Supplement: Supplementary file 1 [file antioxidants-11-00219-s001.zip]

Archive with 1 entries (1 files):
- antioxidants-1488829-supplementary.pdf
